# Supplementary material for: Identification of Hypoxia Prognostic Signature in Glioblastoma Multiforme Based on Bulk and Single-Cell RNA-Seq
Source: Cancers (Basel). 2024 Feb 1;16(3):633. doi: 10.3390/cancers16030633 (PMC10854729; doi:10.3390/cancers16030633)
Supplement: Supplementary file 1 [file cancers-16-00633-s001.zip]

Archive with 3 entries (3 files):
- Supplementary (1).pdf
- Supplementary Table S1.xlsx
- Supplementary Table S2.xlsx
